# Supplementary material for: Report of abnormal tail regeneration of Eremias yarkandensis (Sauria: Lacertidae) and its locomotor performance
Source: Ecol Evol. 2024 Mar 1;14(3):e11074. doi: 10.1002/ece3.11074 (PMC10905217; doi:10.1002/ece3.11074)
Supplement: Supplementary file 1 — Appendix S1 [file ECE3-14-e11074-s001.xlsx]

## Sheet: Sheet1
Appendix S1. Data of morphology and locomotor performance of Eremias yarkandensis.
ID	Sex	SVL	TL	Sand-Speed	Soil-Speed	Gravel-Speed	Sand-endurance	Soil-endurance	Gravel-endurance
THAT23812-5-1	M	50.93	80.33	1.42857	1.66667	1.66667	57.94	74.34	95.06
THAT23812-5-2	F	40.11	74.84	1.42857	1.42857	2	56.9	52.43	63.8
THAT23812-5-3	F	39.06	70.94	1.66667	1.25	1.42857	54.64	53.85	40.13
THAT23812-7-5	F	46.4	70.27	1.25	1.66667	1.42857	60.95	80.4	105.48
THAT23812-7-6	F	49.66	57.21	1.25	1.25	1.25	48.17	67.96	88.66
THAT23812-7-7	M	52.21	67.49	1.25	1.42857	1.66667	103.14	85.84	76.64
THAT23812-7-8	F	48.23	65.41	0.909091	1.42857	1.25	114.54	161.36	81.64
THAT23812-8-8	F	43.75	75.33	1.25	1.25	1.25	77.38	74.28	81.5
THAT23812-8-9	F	42.73	63.61	1.25	1.17647	1.42857	NA	80.49	58.87
THAT23812-8-7-twotails	F	48.4	63.32	1.43	2	1.82	60.42	82.98	74.2
